# Supplementary material for: In vitro and in vivo efficacy of the antimycobacterial molecule SQ109 against the human pathogenic fungus, Cryptococcus neoformans
Source: PLoS Negl Trop Dis. 2025 Dec 16;19(12):e0013837. doi: 10.1371/journal.pntd.0013837 (PMC12716712; doi:10.1371/journal.pntd.0013837)
Supplement: S1 Data — (XLSX) [file pntd.0013837.s001.xlsx]

## Sheet: Detailed hits 
S1 Data. Hits from the screening of HY-L035 Drug repurposing library.
HIT	Growth Inhibition %	Describtion
Tolmetin (sodium dihydrate)	98.1253	Non-steroidal anti-inflammatory drug (NSAID)
Iniparib	100	Irreversible PARP1inhibitor
TMC647055 (Choline salt)	100	Selective HCV NS5B inhibitor
Temanogrel	93.7508	Highly selective 5-HT2A receptor antagonist
(E/Z)-Zotiraciclib	98.7502	Potent inhibitor of CDK2, JAK2, and FLT3
Tannic acid	96.2505	Natural product with hERG channel blocking activity
Obefazimod	98.7502	Anti-HIV agent
Siremadlin	93.7508	Specific p53-MDM2 inhibitor
T807	95.0007	novel tau positron emission tomography (PET) tracer
Eprenetapopt	99.3751	Experimental anticancer drug
Imisopasem manganese	86.8768	Stable non-peptidyl mimetic of manganese superoxide MnSOD
PAC-1	100	Procaspase-3 activator that induces apoptosis in cancer cells
Seclidemstat	99.3751	potent noncompetitive and reversible KDM1A (LSD1) inhibitor
Azeliragon	99.3751	Inhibitor of the receptor for advanced glycation end products (RAGE).
crystal violet	86.8768	Triarylmethane dye with antiviral effects against H1N1 and also prominent bactericidal activities.
Zuclopenthixol	95.0007	Dopamine D1/D2 receptor antagonist.
Dasotraline (hydrochloride)	100	A triple reuptake inhibitor blocks dopamine, norepinephrine, and serotonin transporters
DOTAP (chloride)	86.8768	Cationic lipid for transient and stable transfection DNA
IOWH-032	99.3751	Novel and potent CFTR inhibitor
Rilapladib	86.2519	selective Lp-PLA2 (lipoprotein-associated phospholipase A2) inhibitor
OTSSP167 (hydrochloride)	100	ATP-competitive MELK inhibitor
Ravuconazole	99.3751	Triazole antifungle agent
LTX-315	70.629	Oncolytic peptide
Amiselimod (hydrochloride)	99.3751	sphingosine 1-phosphate receptor-1 (S1P1) modulator
Enclomiphene (citrate)	100.625	oestrogen receptor antagonist
(E/Z)-4-Hydroxytamoxifen	98.7502	oestrogen receptor antagonist
Fosravuconazole (L-lysine ethanolate)	97.5003	Antifungal agent
Fluralaner	97.5003	systemic insecticide and acaricide
Posaconazole	98.1253	Antifungal agent
Deferasirox	90.6263	Iron chelating agent
Fosravuconazole	96.8754	Antifungal agent
SP-420	99.3751	Desferrithiocin analogue with iron-clearing efficiency
Terbinafine	83.7522	Antifungal agent
Bleomycin (hydrochloride)	99.3751	Antitumor agent
Butenafine (Hydrochloride)	95.6256	Synthetic benzylamine antifungal
Bleomycin (sulfate)	98.1253	Antitumor agent
Gossypol (acetic acid)	95.6256	Polyphenolic compound
Terbinafine hydrochloride	86.2519	Antifungal agent
Idarubicin (hydrochloride)	99.3751	Anthracycline antileukemic drug
Regorafenib (Hydrochloride)	95.6256	oral multikinase inhibitor
Ebselen	98.7502	Glutathione peroxidase mimetic
ENMD-2076 (Tartrate)	75.6283	multi-targeted kinase inhibitor
Dapaconazole	100	Antifungal agent
Voriconazole	100	Antifungal agent
Butoconazole (nitrate)	100	Antifungal agent
Dronedarone	92.501	antiarrhymatic agent
Xanthohumol	96.8754	Priciple flavonoid with antiviral activity
Clofoctol	98.7502	Antibacterial
Flupentixol dihydrochloride	70.0041	Antipsychotic agent
Isavuconazonium (sulfate)	71.8788	Antifungal agent
Varenicline (Hydrochloride)	67.5044	Partial agonist of the α4β2 nicotinic acetylcholine receptor
Voxelotor	67.5044	Potent inhibitor of haemoglobin S (HbS) polymerization
Mebendazole	90.9841	Anti-parasitic
Sorafenib (Tosylate)	92.501	Multikinase inhibitor with anti-tumor activity
Everolimus	90.6263	Antitumor agent
Sorafenib	76.8781	Multikinase inhibitor with anti-tumor activity
Neticonazole	100	Antifungal agent
Regorafenib (monohydrate)	99.3751	oral multikinase inhibitor
Darapladib	97.5003	selective Lp-PLA2 (lipoprotein-associated phospholipase A2) inhibitor
Voclosporin	96.8754	Calcineurin (PP2B) inhibitor
Regorafenib	71.2539	oral multikinase inhibitor
Ozanimod	99.3751	Immunomodulatory for the treatment of relapsing multiple sclerosis
Verubulin (hydrochloride)	100	Microtubule-disrupting agent
Fingolimod (hydrochloride)	93.7508	sphingosine 1-phosphate (S1P) receptors modulator
Siponimod	98.7502	sphingosine-1-phosphate (S1P) receptor modulator
Neticonazole (hydrochloride)	100	Antifungal agent
EHP-101	91.8761	Semi-synthetic multitarget cannabinoquinoid
Pimozide	62.5051	Dopamine receptor antagonist
Telotristat ethyl	97.5003	Tryptophan hydroxylase inhibitor
Desogestrel	72.5037	Oral contraceptive agent
Telotristat etiprate	77.5031	Tryptophan hydroxylase inhibitor
(-)-Epigallocatechin Gallate	93.1259	Flavonoid with potent antioxidant activity
Fimepinostat	95.6256	Class I PI3Ks inhibitor
Etalocib	98.7502	Leukotriene B4 receptor antagonist
Gemcitabine elaidate	94.3758	Anti-tumor agent
Gossypol	93.7508	Polyphenolic compound
Mocravimod (hydrochloride)	98.7502	S1PR1 (sphingosine 1-phosphate receptor type 1) agonist
Maytansine	100	Microtubule-targeted compound
SC-43	90.0014	Anti-fibrotic and anticancer agent
Tamoxifen	99.3751	Estrogen receptor inhibitor with anti-aromatase activity
Tamoxifen (Citrate)	100	Estrogen receptor inhibitor with anti-aromatase activity
Miltefosine	99.3751	broad spectrum antimicrobial and anti-leishmanial agent
Meisoindigo	98.1253	Antitumor agent
Pimecrolimus	95.6256	Immunosupressive agent
BMS-833923	98.7502	Antitumor agent
Tacrolimus (monohydrate)	96.2505	Immunosupressive agent
Pimavanserin	98.7502	selective inverse agonist of the 5-HT2A receptor
Isavuconazole	99.3751	Antifungal agent
Clioquinol	98.1253	Antifungal agent
Aripiprazole	97.5003	selective inverse agonist of the 5-HT2A receptor
Luliconazole	99.3751	Antifungal agent
SQ109	99.3751	Anti-parasitic and anti-mycobacterial agent
Dimethylcurcumin	96.8754	Natural compound with androgen receptor degradation enhancing activity
Eltrombopag	91.2512	reported against cryptococcus
Eltrombopag (Olamine)	95.0007	Thrombopoietin (TPO) receptor agonist
Vortioxetine	98.7502	Thrombopoietin (TPO) receptor agonist
Cabazitaxel	91.8761	Antineoplasticagent
Efinaconazole	100	Antifungal agent
(R)-(-)-Gossypol acetic acid	94.3758	Polyphenolic compound
Dobutamine (hydrochloride)	91.2512	Synthetic catecholamine
Ceritinib dihydrochloride	99.3751	Antineoplasticagent
Ceritinib	98.7502	Antineoplasticagent
Vortioxetine (hydrobromide)	99.3751	selective inverse agonist of the 5-HT2A receptor
Brilacidin (tetrahydrochloride)	98.7502	Peptide with broad spectrum antiviral, antibacterial and antifungal activity
Derazantinib	100	ATP competitive tyrosine kinase inhibitor
Bithionol	76.2532	Anti-parasitic agent
Cinacalcet (hydrochloride)	99.3751	Allosteric agonist of Ca receptor (CaR), used for cardiovascular disease treatment.
5-Fluorouracil	100	Antineoplastic agent
Dronedarone (Hydrochloride)	99.3751	400 mg/twice daily with plasma level 167 ng/ml
Cinacalcet	99.3751	Allosteric agonist of Ca receptor (CaR), used for cardiovascular disease treatment.
Lasofoxifene (Tartrate)	70.0041	estrogen receptor modulator
Toremifene (citrate)	99.3751	Estrogen receptor inhibitor with anti-aromatase activity
Perphenazine	97.5003	Antipsychotic agent
Sertraline (hydrochloride)	100	Antipsychotic agent
Ketoconazole	95.0007	Antifungal agent
(+)-Ketoconazole	77.5031	Antifungal agent
Flubendazole	96.2505	anti-amoebic agent
Chloroxine	99.3751	8-hydroxyquinoline derivative with effective antibacterial, antifungal, antiprotozoal and antiamoebic activities
Albendazole	98.1253	anti-amoebic agent
Disulfiram	100	aldehyde-dehydrogenase (ALDH1) inhibitor, used for the treatment of chronic alcoholism
Amphotericin B	100	Antifungal agent
Nebivolol (hydrochloride)	94.3758	β1- adrenergic receptor inhibitor
Avobenzone	97.5003	Endocrine disruptor that directly binds to estrogen receptor β
Bifonazole	96.8754	Antifungal agent
Fenticonazole (Nitrate)	99.3751	Antifungal agent
Lacidipine	98.7502	L-type calcium channel blocker
Sulfamethizole	93.1259	sulfathiazole antibacterial agent
Tioconazole	71.8788	Antifungal agent
Tolnaftate	97.5003	Antifungal agent
Liranaftate	90.6263	Antifungal agent
Triclabendazole	99.3751	Anti-parasitic agent
Zinc Pyrithione	99.3751	Antifungal and antibacterial agent
Pentamidine (isethionate)	100	Anti-parasitic agent
Cyclosporin A	98.7502	immunosuppressant agent
Minaprine (dihydrochloride)	97.5003	Antidepressant agent
Azelaic acid	98.1253	Organic compound produced by the ozonolysis of oleic acid; component of a number of hair and skin conditioners.
Cefozopran (hydrochloride)	99.3751	antibacterial agent
Triclosan	99.3751	Antibacterial and antifungal agent
Auranofin	99.3751	anti-inflammatory agent
Thioridazine (hydrochloride)	98.7502	reported against cryptococcus
Penfluridol	99.3751	Antipsychotic agent
Cetylpyridinium (chloride monohydrate)	98.7502	Antibacterial compound
Broxyquinoline	99.3751	Anti-parasitic agent
8-Hydroxy-5-nitroquinoline	99.3751	Antibacterial agent
Thonzonium (bromide)	98.7502	Antibacterial agent
Chlorhexidine	83.1273	Antibacterial agent
Chlorhexidine (dihydrochloride)	78.128	Antibacterial agent
Sulconazole (mononitrate)	99.3751	Antifungal agent
Chlorquinaldol	100	Antiparasitic agent
Procyclidine (hydrochloride)	100	anti-cholinergic agent
Piroctone olamine	100	Antifungal agent
Isoconazole (nitrate)	76.8781	Antifungal agent
Cetylpyridinium (chloride)	100	Antiseptic
Domiphen (bromide)	98.7502	Antiseptic
Iodixanol	98.7502	IODINATED CONTRAST AGENT
Perhexiline maleate	100	Anti-anginal agent
Imidapril (hydrochloride)	70.0041	Angiotensin-converting enzyme (ACE) inhibitor with antihypertensive activity
Oxiconazole nitrate	99.3751	Antifungal agent
Lactitol (monohydrate)	100	Laxative agent
Fluspirilene	98.7502	Antipsychotic agent
Terconazole	100	Antifungal agent
Dioscin	98.1253	Natural steroid saponin with anticancer activity
(-)-Epicatechin gallate	95.0007	Cyclooxygenase-1 (COX-1) inhibitor
Baicalein	76.8781	Xanthine oxidase inhibitor
L-Carnitine (hydrochloride)	97.5003	Dietary supplement with anti-stress activity
Punicalagin	94.3758	Polyphenolic compound with antioxidant, anti-inflammatory, and anticancer effects
Dihydromyricetin	78.7529	Potent dihydropyrimidinase inhibitor
Honokiol	82.5024	Biphenolic phytochemical with potent antioxidative, anti-inflammatory, antiangiogenic, and anticancer activities
Rosmarinic acid	95.0007	Phenolic ester compound
Hydroxytyrosol	96.2505	phenolic compound with anti-oxidant, anti-atherogenic, and anti-thrombotic activities
Nordihydroguaiaretic acid	79.3778	5-lipoxygenase and tyrosine kinase inhibitor
Revaprazan (hydrochloride)	98.1253	Acid pump antagonist (APA)
Aclacinomycin A hydrochloride	97.5003	chemotherapeutic agent for hematologic cancers and solid tumors
Acriflavine (hydrochloride)	80.6276	Fluorescent acridine dye that can be used to label nucleic acid
Calcimycin	93.1259	divalent cation ionophore
Laurocapram	96.2505	Absorption enhancer included in topical preparations
N-acetyldopamine	86.8768	catecholamine that is used by insects as sclerotizing precursors to harden their cuticle
Halofuginone (hydrobromide)	99.3751	potent pulmonary vasodilator
Perifosine	100	Akt inhibitor which inhibits proliferation of different tumor cell lines
Gastrodenol	97.5003	mineral complex that is used in treating ulcers and upset stomach
Plerixafor (octahydrochloride)	95.0007	selective CXCR4 antagonist
Povidone iodine	77.5031	Antiseptic agent
Polymyxin B (Sulfate)	75.6283	antibacterial agent
