# Supplementary material for: In vitro and in vivo efficacy of the antimycobacterial molecule SQ109 against the human pathogenic fungus, Cryptococcus neoformans
Source: PLoS Negl Trop Dis. 2025 Dec 16;19(12):e0013837. doi: 10.1371/journal.pntd.0013837 (PMC12716712; doi:10.1371/journal.pntd.0013837)
Supplement: S2 Data — (XLSX) [file pntd.0013837.s002.xlsx]

## Sheet: SQ109_vs_Unt
S2 Data. DEGs of SQ109-treated cryptococcal cells (C. neoformans H99)
logFC	AveExpr	t	P.Value	adj.P.Val	B	gene_id	product
4.38342	5.40146	13.5063	1.21668e-10	9.83321e-07	13.878	CNAG_01953	hypothetical protein
1.50269	6.50264	11.7661	1.06555e-09	4.30589e-06	12.0589	CNAG_03115	hypothetical protein
2.19745	4.14312	10.7386	4.33844e-09	1.16878e-05	10.8375	CNAG_12165	hypothetical RNA
-1.49009	4.33414	-9.6812	2.05353e-08	3.09685e-05	9.45003	CNAG_05266	membrane protein, variant
-1.49009	4.33414	-9.6812	2.05353e-08	3.09685e-05	9.45003	CNAG_05266	membrane protein
1.32477	8.86234	9.67	2.08897e-08	3.09685e-05	9.43457	CNAG_00418	S-adenosylmethionine synthase
1.54128	8.32591	9.60743	2.29908e-08	3.09685e-05	9.34793	CNAG_03311	hydroxymethylglutaryl-CoA synthase
2.07751	4.00231	9.23266	4.1199e-08	4.75672e-05	8.81806	CNAG_01952	aryl-alcohol dehydrogenase
2.07751	4.00231	9.23266	4.1199e-08	4.75672e-05	8.81806	CNAG_01952	aryl-alcohol dehydrogenase, variant
1.40458	5.75466	9.09573	5.11918e-08	5.17165e-05	8.61972	CNAG_07711	hypothetical protein, variant
1.40458	5.75466	9.09573	5.11918e-08	5.17165e-05	8.61972	CNAG_07711	hypothetical protein
2.21235	4.39063	8.98135	6.14786e-08	5.52078e-05	8.45206	CNAG_03764	integral membrane protein
-2.24362	7.7619	-8.59821	1.14839e-07	9.28131e-05	7.87703	CNAG_00895	solute carrier family 39 (zinc transporter), member 1/2/3
1.75537	8.53273	8.38005	1.65238e-07	0.000111953	7.54024	CNAG_02918	acetyl-CoA C-acetyltransferase
1.89418	7.64593	8.37651	1.66225e-07	0.000111953	7.53471	CNAG_00040	cytochrome P450, family 51 (sterol 14-demethylase)
-1.56293	2.94864	-8.30666	1.87004e-07	0.000116259	7.42539	CNAG_12956	hypothetical RNA
1.02433	7.43977	8.12847	2.5326e-07	0.000146204	7.14324	CNAG_00743	imidazoleglycerol phosphate synthase, cyclase subunit
2.1231	6.91527	8.03228	2.9882e-07	0.000161004	6.98897	CNAG_02896	hydroxymethylglutaryl-CoA synthase
2.00557	6.76371	7.89501	3.7917e-07	0.000191528	6.76644	CNAG_00854	C-8 sterol isomerase
2.0501	6.69235	7.57858	6.62718e-07	0.000315064	6.24268	CNAG_00519	lathosterol oxidase
1.0264	8.89696	7.11538	1.53729e-06	0.000633643	5.44856	CNAG_03588	L-aminoadipate-semialdehyde dehydrogenase
1.02797	7.80155	7.10204	1.57566e-06	0.000633643	5.42521	CNAG_02008	nuclear protein
0.916699	9.33717	7.09908	1.58433e-06	0.000633643	5.42001	CNAG_00441	inosine-5'-monophosphate dehydrogenase
1.20068	6.64986	7.07452	1.65803e-06	0.000633643	5.37694	CNAG_00117	delta14-sterol reductase
1.13833	8.87528	7.05322	1.72484e-06	0.000633643	5.3395	CNAG_05425	asparagine synthase (glutamine-hydrolyzing)
1.01029	8.44279	6.98103	1.97287e-06	0.000675953	5.2121	CNAG_01148	FK506-binding protein 4
2.25329	2.77647	6.97177	2.00729e-06	0.000675953	5.19569	CNAG_13035	hypothetical RNA
1.3566	7.68241	6.74849	3.05604e-06	0.000987955	4.79627	CNAG_06830	histidinol dehydrogenase
-0.894497	5.4548	-6.67823	3.49307e-06	0.00108581	4.66902	CNAG_06512	pirin
1.59396	7.9681	6.61796	3.91953e-06	0.00111402	4.55927	CNAG_00774	phosphoglycerate dehydrogenase
1.27023	6.00529	6.61093	3.9727e-06	0.00111402	4.54643	CNAG_03992	GTP-binding protein 1, variant
1.27023	6.00529	6.61093	3.9727e-06	0.00111402	4.54643	CNAG_03992	GTP-binding protein 1
-0.858077	6.84559	-6.60771	3.99733e-06	0.00111402	4.54054	CNAG_03078	type I phosphodiesterase/nucleotide pyrophosphatase
1.1688	6.6076	6.58028	4.2133e-06	0.00113506	4.49037	CNAG_06997	tRNA-dihydrouridine synthase 3
0.976282	7.3636	6.56268	4.35826e-06	0.00113624	4.45812	CNAG_04951	3-deoxy-7-phosphoheptulonate synthase
-0.965109	6.76118	-6.50071	4.9111e-06	0.00124036	4.34418	CNAG_03848	glutathione transferase, variant
-0.965109	6.76118	-6.50071	4.9111e-06	0.00124036	4.34418	CNAG_03848	glutathione transferase
1.50196	6.83347	6.45521	5.36304e-06	0.00131346	4.26014	CNAG_02830	delta24(24(1))-sterol reductase
0.699696	8.00003	6.42426	5.69479e-06	0.00135369	4.20281	CNAG_05723	alcohol dehydrogenase
1.11411	8.94606	6.30138	7.23689e-06	0.00162092	3.97376	CNAG_00886	adenosylhomocysteinase
1.19973	6.46353	6.28737	7.43819e-06	0.00162092	3.94752	CNAG_12874	hypothetical RNA
1.05846	6.19068	6.27471	7.62531e-06	0.00162092	3.92375	CNAG_01448	hypothetical protein
0.8406	7.83391	6.2627	7.80716e-06	0.00162092	3.9012	CNAG_01442	cysteine desulfurase IscS
0.91423	5.90185	6.26174	7.8218e-06	0.00162092	3.89941	CNAG_05228	U3 small nucleolar ribonucleoprotein LCP5
0.912461	7.76745	6.16729	9.42143e-06	0.0019036	3.72129	CNAG_02672	nonsense-mediated mRNA decay protein 3
0.998963	8.93617	6.13715	1.00003e-05	0.00195708	3.66417	CNAG_00930	argininosuccinate synthase
1.2563	5.83847	6.12864	1.01704e-05	0.00195708	3.64801	CNAG_07308	hypothetical protein
1.08609	7.55274	6.10337	1.0693e-05	0.00200978	3.6	CNAG_03001	multiple RNA-binding domain-containing protein 1
1.1363	5.52632	6.05632	1.17414e-05	0.00210785	3.51035	CNAG_04288	Fe-S protein assembly co-chaperone HscB
1.03057	7.45103	6.04751	1.19494e-05	0.00210785	3.49352	CNAG_02084	farnesyl diphosphate synthase (ERG20)
1.53035	7.68864	6.04418	1.20287e-05	0.00210785	3.48717	CNAG_04804	hypothetical protein
-0.905241	7.036	-6.03353	1.22869e-05	0.00210785	3.46681	CNAG_05640	metal iron transporter
-1.00064	7.68754	-6.02416	1.25188e-05	0.00210785	3.44888	CNAG_04621	glycogen(starch) synthase, variant
-1.00064	7.68754	-6.02416	1.25188e-05	0.00210785	3.44888	CNAG_04621	glycogen(starch) synthase
1.02077	5.97005	5.98689	1.34864e-05	0.00222443	3.37747	CNAG_07531	pyridoxal 5'-phosphate synthase, glutaminase subunit Pdx2
0.698706	6.62978	5.97485	1.38152e-05	0.00222657	3.35437	CNAG_06679	anthranilate synthase component I
0.709556	7.63069	5.96642	1.40504e-05	0.00222657	3.33817	CNAG_02565	homoaconitase, mitochondrial
0.869107	6.06849	5.81418	1.90883e-05	0.0029229	3.04399	CNAG_04338	cation diffusion facilitator 1
1.25463	5.475	5.81213	1.91678e-05	0.0029229	3.04001	CNAG_12006	hypothetical RNA
1.09561	9.43404	5.79245	1.99466e-05	0.00296034	3.00174	CNAG_03944	chaperone regulator
1.06506	8.42429	5.78754	2.01459e-05	0.00296034	2.99219	CNAG_00237	3-isopropylmalate dehydratase, large subunit
-0.831987	6.91274	-5.72942	2.26686e-05	0.00324954	2.87882	CNAG_00401	phosphatidylinositol glycan, class U
0.963762	8.57805	5.72404	2.29181e-05	0.00324954	2.8683	CNAG_03606	translation initiation factor aIF-2
1.31562	4.90093	5.61911	2.83906e-05	0.00390427	2.6624	CNAG_00654	sulfiredoxin
-0.833052	4.89021	-5.6124	2.8783e-05	0.00390427	2.6492	CNAG_08021	hypothetical protein
-0.833052	4.89021	-5.6124	2.8783e-05	0.00390427	2.6492	CNAG_08021	hypothetical protein
-0.913877	5.82889	-5.6017	2.94214e-05	0.00390427	2.62809	CNAG_06190	N-acetylglucosamine-6-phosphate deacetylase
1.25877	1.87856	5.59858	2.96102e-05	0.00390427	2.62194	CNAG_12724	hypothetical RNA
0.806615	5.88308	5.59299	2.99511e-05	0.00390427	2.61093	CNAG_07537	mitochondrial GTPase 1
0.806615	5.88308	5.59299	2.99511e-05	0.00390427	2.61093	CNAG_07537	mitochondrial GTPase 1, variant
1.78437	7.33493	5.56802	3.15262e-05	0.00404436	2.56162	CNAG_02070	hypothetical protein
-1.14126	4.32792	-5.55329	3.24948e-05	0.00409986	2.5325	CNAG_03122	hypothetical protein
-0.861345	6.75509	-5.54403	3.31193e-05	0.00409986	2.51419	CNAG_00400	secondary thiamine-phosphate synthase enzyme, variant
-0.861345	6.75509	-5.54403	3.31193e-05	0.00409986	2.51419	CNAG_00400	secondary thiamine-phosphate synthase enzyme
0.920393	7.73427	5.53203	3.39469e-05	0.00409986	2.49044	CNAG_02686	cystathionine beta-lyase
0.861292	7.64918	5.53144	3.39879e-05	0.00409986	2.48927	CNAG_00685	pre-mRNA-splicing ATP-dependent RNA helicase PRP28
1.25333	7.863	5.51457	3.51894e-05	0.00418237	2.45584	CNAG_00292	zinc finger protein
0.749871	5.62066	5.50481	3.5905e-05	0.00420556	2.43646	CNAG_05844	mitochondrial import inner membrane translocase subunit TIM8
-1.30647	5.57261	-5.48362	3.75085e-05	0.00428695	2.39441	CNAG_12618	hypothetical RNA
1.18666	7.3862	5.48166	3.76607e-05	0.00428695	2.39051	CNAG_05872	endopeptidase
2.23316	6.13725	5.4513	4.00983e-05	0.00437191	2.33014	CNAG_01272	hypothetical protein
0.891163	4.3683	5.4496	4.024e-05	0.00437191	2.32674	CNAG_00937	hypothetical protein
0.891163	4.3683	5.4496	4.024e-05	0.00437191	2.32674	CNAG_00937	hypothetical protein, variant 2
0.891163	4.3683	5.4496	4.024e-05	0.00437191	2.32674	CNAG_00937	hypothetical protein, variant 1
0.715632	8.2634	5.44047	4.10067e-05	0.00437191	2.30857	CNAG_04192	phosphoribosylformylglycinamidine synthase
-0.683814	5.35164	-5.4386	4.11658e-05	0.00437191	2.30484	CNAG_05392	specific RNA polymerase II transcription factor
0.826227	8.63885	5.43773	4.12406e-05	0.00437191	2.30309	CNAG_01897	bromodomain-containing factor 1
0.669644	6.42632	5.43292	4.16527e-05	0.00437191	2.29352	CNAG_06558	NADPH-ferrihemoprotein reductase
0.779046	6.65203	5.42461	4.23759e-05	0.00439079	2.27694	CNAG_00811	anthranilate phosphoribosyltransferase
1.41882	6.91129	5.41832	4.29317e-05	0.00439208	2.2644	CNAG_05607	cytoplasmic protein
0.943489	5.838	5.41146	4.35458e-05	0.00439921	2.25072	CNAG_04633	hypothetical protein
0.827788	5.50456	5.40129	4.44743e-05	0.00439929	2.23041	CNAG_03310	nicotinamide N-methyltransferase
1.05734	7.08719	5.39954	4.46352e-05	0.00439929	2.22693	CNAG_04861	transglycosylase SLT domain-containing protein
0.833602	7.55803	5.38147	4.63405e-05	0.00451234	2.19082	CNAG_01155	glycerol kinase
0.752014	7.43912	5.36746	4.77093e-05	0.00459031	2.16278	CNAG_00084	glutamine-tRNA ligase
-1.34183	2.95865	-5.34135	5.03708e-05	0.00478937	2.1105	CNAG_01489	maltose O-acetyltransferase
1.08346	7.38196	5.33267	5.12892e-05	0.00480373	2.09309	CNAG_04090	activating transcription factor
0.962176	10.3748	5.32874	5.17105e-05	0.00480373	2.08521	CNAG_01890	5-methyltetrahydropteroyltriglutamate-homocysteine S-methyltransferase
1.20211	6.53308	5.3215	5.24964e-05	0.00482131	2.07069	CNAG_06009	cyclohydrolase
0.912195	6.48655	5.30966	5.38072e-05	0.00488617	2.04693	CNAG_06318	ribosome biogenesis protein YTM1
0.696695	7.0993	5.2965	5.5304e-05	0.0049663	2.02049	CNAG_05122	homoserine O-acetyltransferase
-0.741959	4.27582	-5.28305	5.68789e-05	0.0050516	1.99344	CNAG_07633	hypothetical protein
0.678073	6.4859	5.26883	5.85928e-05	0.00514725	1.96484	CNAG_01598	template-activating factor I
0.698605	8.08583	5.24842	6.11468e-05	0.00524244	1.92373	CNAG_02853	amidophosphoribosyltransferase
0.591091	7.3521	5.24723	6.12993e-05	0.00524244	1.92133	CNAG_01305	methionine-tRNA ligase
0.73758	7.60053	5.24472	6.16223e-05	0.00524244	1.91627	CNAG_07502	CTP synthase
-0.685231	6.1241	-5.23924	6.23325e-05	0.00524762	1.90522	CNAG_07361	hypothetical protein
0.796056	6.09338	5.20618	6.68017e-05	0.00553117	1.8385	CNAG_12287	hypothetical RNA
0.858886	6.57442	5.20427	6.70694e-05	0.00553117	1.83464	CNAG_01354	hypothetical protein
-1.19653	3.23296	-5.19745	6.80352e-05	0.00554811	1.82087	CNAG_00323	hypothetical protein
0.825148	4.9307	5.19318	6.86478e-05	0.00554811	1.81223	CNAG_04239	hypothetical protein
1.44115	7.9496	5.17958	7.06354e-05	0.00565223	1.78472	CNAG_02874	hypothetical protein
0.688123	8.25135	5.16297	7.3142e-05	0.00574954	1.75111	CNAG_01400	3-deoxy-7-phosphoheptulonate synthase
2.03022	8.44199	5.16211	7.32742e-05	0.00574954	1.74937	CNAG_02129	hypothetical protein
0.725623	8.37183	5.14381	7.61487e-05	0.00589988	1.71228	CNAG_05722	alanine-tRNA ligase
0.707242	7.71775	5.14016	7.67358e-05	0.00589988	1.70488	CNAG_02763	phenylalanine-tRNA ligase, beta subunit
1.09872	7.87557	5.13618	7.73803e-05	0.00589988	1.69682	CNAG_00796	ATP-binding cassette, subfamily B (MDR/TAP), member 1
-1.24891	7.61334	-5.10765	8.2171e-05	0.00612112	1.63892	CNAG_05993	transmembrane transporter Liz1p, variant
-1.24891	7.61334	-5.10765	8.2171e-05	0.00612112	1.63892	CNAG_05993	transmembrane transporter Liz1p
1.36167	6.46423	5.10673	8.23303e-05	0.00612112	1.63705	CNAG_06228	MIF4G/MA4 domain-containing protein
0.778914	6.06412	5.10544	8.25541e-05	0.00612112	1.63444	CNAG_03668	hypothetical protein
0.540741	7.65674	5.0752	8.79908e-05	0.00646493	1.57296	CNAG_04501	anthranilate synthase/indole-3-glycerol phosphate synthase/phosphoribosylanthranilate isomerase
-0.864098	6.75699	-5.07011	8.89418e-05	0.00647592	1.56259	CNAG_06659	hexosaminidase
1.20655	8.46914	5.06581	8.97525e-05	0.00647661	1.55385	CNAG_05884	importin beta-4 subunit
-0.862582	5.78256	-5.06125	9.06202e-05	0.00648135	1.54457	CNAG_05161	hypothetical protein
-0.862582	5.78256	-5.06125	9.06202e-05	0.00648135	1.54457	CNAG_05161	hypothetical protein, variant
-0.660336	5.18731	-5.05644	9.15468e-05	0.00649019	1.53476	CNAG_04855	hypothetical protein
1.1792	3.78769	5.03024	9.67589e-05	0.00680005	1.48138	CNAG_02192	hypothetical protein
0.92026	4.93551	5.01461	0.000100012	0.00696647	1.4495	CNAG_12937	hypothetical RNA
-0.608506	6.83897	-5.00343	0.000102409	0.00696647	1.42667	CNAG_01239	chitin deacetylase
0.642418	7.27352	5.00151	0.000102826	0.00696647	1.42275	CNAG_01255	hypothetical protein
1.18068	8.89739	5.00131	0.000102869	0.00696647	1.42235	CNAG_02418	asparagine-tRNA ligase
0.783842	7.51041	4.99872	0.000103437	0.00696647	1.41704	CNAG_04202	cytosolic Fe-S cluster assembly factor NAR1
-1.37175	2.45359	-4.99385	0.00010451	0.00698055	1.4071	CNAG_07728	solute carrier family 39 (zinc transporter), member 1/2/3
-1.22101	6.43984	-4.97716	0.000108273	0.00717267	1.37299	CNAG_00331	anon-23da protein
0.701051	7.26262	4.95167	0.000114291	0.00748169	1.32084	CNAG_02868	tryptophan 2,3-dioxygenase
1.39329	5.67681	4.94962	0.00011479	0.00748169	1.31664	CNAG_05654	hypothetical protein
-1.40986	3.30523	-4.88037	0.000133003	0.00859946	1.17465	CNAG_07743	hypothetical protein
-0.556447	5.74432	-4.87173	0.000135475	0.00868978	1.15689	CNAG_00496	hypothetical protein
0.718387	7.42607	4.85651	0.000139943	0.0088077	1.12561	CNAG_06600	vesicle-fusing ATPase
0.859613	7.32719	4.85481	0.000140452	0.0088077	1.12211	CNAG_03395	NifU-like protein c
0.676743	8.01859	4.84882	0.000142258	0.0088077	1.10979	CNAG_02575	RAB small monomeric GTPase
0.912114	6.77306	4.84811	0.000142472	0.0088077	1.10834	CNAG_04348	chaperone
1.26996	5.72906	4.84716	0.000142763	0.0088077	1.10638	CNAG_07492	hypothetical protein
0.639988	6.71759	4.83456	0.000146654	0.00897923	1.08045	CNAG_03448	translation initiation factor eIF-2B subunit delta
-0.596355	6.24411	-4.8255	0.000149517	0.0090857	1.06181	CNAG_01426	vacuolar protein sorting 26, variant 1
-0.596355	6.24411	-4.8255	0.000149517	0.0090857	1.06181	CNAG_01426	vacuolar protein sorting 26, variant 2
-0.596355	6.24411	-4.8255	0.000149517	0.0090857	1.06181	CNAG_01426	vacuolar protein sorting 26
0.759157	7.67885	4.8038	0.000156614	0.0094459	1.0171	CNAG_00268	acetolactate synthase, mitochondrial
1.05621	5.81049	4.79514	0.000159539	0.00955105	0.999261	CNAG_02297	hypothetical protein
-0.673991	5.78073	-4.78419	0.00016332	0.0096219	0.976679	CNAG_05930	hypothetical protein
0.791289	5.78209	4.78232	0.000163976	0.0096219	0.972813	CNAG_12555	hypothetical RNA
1.40811	6.91797	4.78141	0.000164294	0.0096219	0.970946	CNAG_03913	hypothetical protein
1.40811	6.91797	4.78141	0.000164294	0.0096219	0.970946	CNAG_03913	hypothetical protein, variant
1.27279	8.00871	4.77555	0.000166367	0.00967322	0.958856	CNAG_03819	sterol 24-C-methyltransferase
-0.678373	4.83297	-4.76621	0.000169726	0.00979806	0.939583	CNAG_13149	hypothetical RNA
0.983753	6.02389	4.73349	0.000182053	0.0104351	0.871989	CNAG_03436	alanine transaminase, variant
0.983753	6.02389	4.73349	0.000182053	0.0104351	0.871989	CNAG_03436	alanine transaminase
1.13752	5.1196	4.71886	0.000187854	0.0106918	0.841752	CNAG_00904	aflatoxin efflux pump AFLT
0.617	6.37897	4.70989	0.000191505	0.0108234	0.823196	CNAG_03890	protein lysine methyltransferase SET5
-0.956946	5.8659	-4.70639	0.000192949	0.0108293	0.815954	CNAG_00871	hypothetical protein
-0.956946	5.8659	-4.70639	0.000192949	0.0108293	0.815954	CNAG_00871	hypothetical protein, variant
0.793584	7.62649	4.70237	0.000194621	0.0108478	0.807638	CNAG_06626	pre-mRNA-splicing factor ATP-dependent RNA helicase DHX15/PRP43
1.60545	6.67657	4.699	0.000196034	0.0108517	0.800664	CNAG_02815	glycerol-3-phosphate dehydrogenase
1.14233	5.09177	4.68977	0.000199962	0.0109079	0.781541	CNAG_12501	hypothetical RNA
-1.71814	2.09105	-4.68845	0.000200529	0.0109079	0.778811	CNAG_01980	hypothetical protein
2.0534	5.86698	4.68508	0.000201986	0.0109079	0.771833	CNAG_07939	hypothetical protein
0.736409	8.65662	4.68285	0.000202954	0.0109079	0.767225	CNAG_06919	rRNA 2'-O-methyltransferase fibrillarin
0.893886	6.09448	4.67916	0.00020457	0.0109079	0.759581	CNAG_04820	hypothetical protein
-1.13555	7.0463	-4.67543	0.000206217	0.0109079	0.751851	CNAG_06785	kynurenine 3-monooxygenase
1.17919	8.13166	4.67479	0.000206498	0.0109079	0.750538	CNAG_00730	ATP-binding cassette transporter
0.577753	7.90561	4.65902	0.000213619	0.0111943	0.717858	CNAG_06755	threonine-tRNA ligase
0.770472	6.68745	4.6567	0.000214688	0.0111943	0.713045	CNAG_01129	lanosterol synthase
0.826789	5.80115	4.65045	0.000217596	0.0112731	0.700077	CNAG_04311	charged multivesicular body protein 7
0.781343	4.91778	4.64306	0.000221083	0.0113808	0.684753	CNAG_02826	amino-acid acetyltransferase, mitochondrial
0.599003	8.36605	4.63978	0.000222649	0.0113889	0.677951	CNAG_03476	spermidine synthase
0.669247	9.92409	4.63588	0.000224524	0.0114126	0.669866	CNAG_07676	ATP-dependent RNA helicase DBP2-A
-0.675415	5.32708	-4.6306	0.000227089	0.0114708	0.658918	CNAG_03446	hypothetical protein
0.632452	8.04817	4.61659	0.000234047	0.0117489	0.629831	CNAG_02806	solute carrier family 30 (zinc transporter), member 1
0.632452	8.04817	4.61659	0.000234047	0.0117489	0.629831	CNAG_02806	solute carrier family 30 (zinc transporter), member 1, variant
0.788292	7.45787	4.61166	0.000236542	0.0118008	0.619609	CNAG_01697	hypothetical protein
0.7202	6.74523	4.6017	0.000241676	0.011983	0.598919	CNAG_01738	hypothetical protein
0.667681	8.15262	4.58449	0.000250813	0.0123602	0.563155	CNAG_00649	tryptophan synthase, beta subunit
0.741817	6.75727	4.57881	0.000253904	0.0123782	0.551351	CNAG_03301	mitochondrial import inner membrane translocase subunit TIM13
2.3977	1.84612	4.57819	0.000254243	0.0123782	0.550066	CNAG_03759	conidiation-specific protein 6
1.54663	6.20588	4.57314	0.000257023	0.0124387	0.539584	CNAG_04106	hypothetical protein
0.789393	6.69119	4.55847	0.000265294	0.0127626	0.509063	CNAG_12630	hypothetical RNA
0.703496	5.30101	4.55284	0.000268534	0.0127908	0.497367	CNAG_12194	hypothetical RNA
0.647311	10.2589	4.55196	0.000269048	0.0127908	0.495525	CNAG_01920	polyubiquitin
-0.734177	5.35408	-4.54546	0.000272847	0.0128205	0.482014	CNAG_04415	oxidoreductase
0.639661	6.76582	4.54538	0.000272895	0.0128205	0.481843	CNAG_01732	nuclear protein localization protein 4
-0.93269	5.45817	-4.54256	0.000274564	0.0128205	0.475967	CNAG_12951	hypothetical RNA
1.01405	6.22217	4.53869	0.000276871	0.0128205	0.467908	CNAG_06005	U3 small nucleolar RNA-associated protein 4
0.639128	8.49663	4.53746	0.000277604	0.0128205	0.46536	CNAG_03701	3-phosphoshikimate 1-carboxyvinyltransferase
0.798446	6.76988	4.51285	0.000292771	0.0134404	0.414106	CNAG_04694	periodic tryptophan protein 1
0.655524	8.71625	4.51036	0.000294351	0.0134404	0.408922	CNAG_01404	hsp71-like protein
0.706146	5.63971	4.50457	0.000298055	0.013533	0.396873	CNAG_04452	small subunit ribosomal protein S18
2.02963	7.46208	4.47954	0.000314642	0.0142064	0.3447	CNAG_00848	hypothetical protein, variant 2
2.02963	7.46208	4.47954	0.000314642	0.0142064	0.3447	CNAG_00848	hypothetical protein
2.02963	7.46208	4.47954	0.000314642	0.0142064	0.3447	CNAG_00848	hypothetical protein, variant 1
0.772248	7.74515	4.47631	0.00031685	0.0142266	0.337964	CNAG_06248	protein TIF31
-1.51114	6.38003	-4.46469	0.000324922	0.0145084	0.313732	CNAG_03894	hypothetical protein
0.954783	8.60779	4.45377	0.000332699	0.014774	0.29095	CNAG_05496	2-isopropylmalate synthase
0.69021	6.01464	4.44983	0.00033555	0.0148192	0.28273	CNAG_06733	hypothetical protein
0.77831	7.83624	4.43463	0.000346787	0.0151688	0.251005	CNAG_05976	nucleolar protein 58
0.570999	6.81235	4.4319	0.000348842	0.0151688	0.245316	CNAG_05765	ubiquitin-conjugating enzyme E2 J2
-1.06541	4.74141	-4.42917	0.000350913	0.0151688	0.239615	CNAG_05870	hypothetical protein
-1.06541	4.74141	-4.42917	0.000350913	0.0151688	0.239615	CNAG_05870	hypothetical protein, variant
-1.09701	5.43004	-4.42909	0.000350972	0.0151688	0.239452	CNAG_07124	hypothetical protein
0.824004	7.5532	4.42439	0.000354571	0.0151857	0.229629	CNAG_04347	aspartate kinase
-0.531537	6.41265	-4.42367	0.000355122	0.0151857	0.228132	CNAG_01088	hypothetical protein
1.02282	8.90148	4.40872	0.000366826	0.0156036	0.196908	CNAG_05546	hypothetical protein
0.559834	7.17047	4.39838	0.000375147	0.015831	0.175308	CNAG_06563	translation initiation factor 3 subunit F
0.530595	7.61274	4.39722	0.00037609	0.015831	0.17289	CNAG_04844	mitochondrial import receptor subunit tom22
0.690242	7.17268	4.38412	0.000386941	0.0162034	0.145502	CNAG_01921	hypothetical protein
-0.744236	7.81412	-4.37984	0.000390548	0.01624	0.13657	CNAG_00264	nuclease I, variant
-0.744236	7.81412	-4.37984	0.000390548	0.01624	0.13657	CNAG_00264	nuclease I
0.879507	5.11755	4.37833	0.000391834	0.01624	0.133404	CNAG_02552	transketolase, variant 2
0.879507	5.11755	4.37833	0.000391834	0.01624	0.133404	CNAG_02552	transketolase, variant 1
0.879507	5.11755	4.37833	0.000391834	0.01624	0.133404	CNAG_02552	transketolase
0.601109	6.42507	4.36377	0.000404419	0.016633	0.102969	CNAG_04802	ribosomal RNA-processing protein 9
0.819228	9.3606	4.36056	0.000407248	0.016633	0.0962588	CNAG_00992	homocitrate synthase, mitochondrial
0.677274	8.68382	4.36029	0.000407491	0.016633	0.0956848	CNAG_00891	ATP-binding cassette, subfamily F, member 2
1.08468	9.25511	4.3577	0.00040979	0.0166428	0.0902671	CNAG_05547	hypothetical protein
0.847756	7.8876	4.35102	0.000415782	0.0167309	0.0762947	CNAG_00936	lipid particle protein, variant
0.847756	7.8876	4.35102	0.000415782	0.0167309	0.0762947	CNAG_00936	lipid particle protein
0.833418	4.97345	4.34972	0.000416961	0.0167309	0.0735693	CNAG_03912	membrane protein
0.833418	4.97345	4.34972	0.000416961	0.0167309	0.0735693	CNAG_03912	membrane protein, variant
-0.652222	5.20437	-4.34838	0.000418168	0.0167309	0.0707862	CNAG_02477	hypothetical protein
-0.595519	6.40374	-4.34565	0.000420664	0.0167478	0.0650571	CNAG_03046	hypothetical protein
0.732853	6.32909	4.34173	0.000424259	0.0168081	0.0568657	CNAG_05085	deoxyhypusine hydroxylase
0.805865	5.23095	4.33882	0.000426948	0.0168322	0.0507839	CNAG_07986	hypothetical protein
0.688266	6.83683	4.3351	0.000430418	0.0168866	0.0429921	CNAG_03820	nucleolar protein 14
0.802527	6.08849	4.33203	0.000433302	0.0169176	0.0365657	CNAG_06798	U3 small nucleolar RNA-associated protein 18
1.2732	2.17182	4.32018	0.000444606	0.0172229	0.0117784	CNAG_12578	hypothetical RNA
1.0492	6.29072	4.31938	0.000445383	0.0172229	0.0100974	CNAG_02690	pirin
1.42822	3.02741	4.30983	0.000454733	0.0175007	-0.00989819	CNAG_04556	translocation protein SEC62
1.14275	4.16378	4.30061	0.000463946	0.0177707	-0.0291996	CNAG_01954	aldo-keto reductase
0.654291	5.96639	4.2957	0.000468932	0.0178769	-0.0394851	CNAG_07485	membrane protein, variant
0.654291	5.96639	4.2957	0.000468932	0.0178769	-0.0394851	CNAG_07485	membrane protein
0.969259	4.5064	4.29219	0.000472528	0.0179294	-0.0468362	CNAG_13016	hypothetical RNA
-0.94535	6.73124	-4.28473	0.000480256	0.0181375	-0.0624459	CNAG_06786	hypothetical protein
-0.642026	5.40539	-4.27862	0.000486689	0.018295	-0.075249	CNAG_03097	hypothetical protein
0.746161	7.05912	4.27136	0.000494444	0.0184213	-0.0904601	CNAG_01187	ribosome production factor 2
0.987737	7.0377	4.27055	0.000495312	0.0184213	-0.0921473	CNAG_02419	hypothetical protein
0.770004	11.7118	4.26528	0.000501033	0.0184213	-0.103194	CNAG_01117	elongation factor 3
1.06391	9.89831	4.26469	0.00050168	0.0184213	-0.104437	CNAG_05847	thioredoxin reductase
-1.45621	6.06308	-4.264	0.000502432	0.0184213	-0.105878	CNAG_12179	hypothetical RNA
0.73347	5.37042	4.26282	0.000503726	0.0184213	-0.108352	CNAG_04571	dimethyladenosine transferase
0.616914	7.1848	4.25996	0.000506876	0.018453	-0.11435	CNAG_04776	homoserine dehydrogenase
-0.692225	7.3813	-4.25014	0.000517836	0.0187675	-0.134929	CNAG_07941	hypothetical protein
-0.692225	7.3813	-4.25014	0.000517836	0.0187675	-0.134929	CNAG_07941	hypothetical protein, variant
-0.84531	3.38319	-4.24564	0.00052293	0.0188482	-0.144345	CNAG_12048	hypothetical RNA
1.02034	7.67915	4.24407	0.000524727	0.0188482	-0.147644	CNAG_03162	vacuolar protein
1.12038	7.87827	4.23442	0.000535876	0.0191635	-0.167867	CNAG_06534	hydroxymethylglutaryl-CoA reductase (NADPH)
0.63102	8.56582	4.23149	0.000539304	0.0192011	-0.174002	CNAG_03857	hypothetical protein
0.657881	6.24595	4.22295	0.000549444	0.0194478	-0.191917	CNAG_01441	hypothetical protein
0.657881	6.24595	4.22295	0.000549444	0.0194478	-0.191917	CNAG_01441	hypothetical protein, variant
1.91219	7.88836	4.22162	0.000551044	0.0194478	-0.194713	CNAG_06109	hypothetical protein
1.91219	7.88836	4.22162	0.000551044	0.0194478	-0.194713	CNAG_06109	hypothetical protein, variant
0.836267	6.3689	4.21814	0.000555237	0.0195106	-0.202004	CNAG_02361	MFS transporter, ACS family, pantothenate transporter
1.5538	7.10573	4.21464	0.000559487	0.0195748	-0.209336	CNAG_00465	hypothetical protein
0.828473	5.7857	4.21002	0.000565155	0.0196824	-0.219029	CNAG_12612	hypothetical RNA
1.03578	5.98995	4.20817	0.000567433	0.0196824	-0.222898	CNAG_06889	sodium-hydrogen antiporter
2.55204	8.26503	4.19509	0.000583858	0.0201655	-0.250336	CNAG_00091	hypothetical protein
1.58778	7.59445	4.19283	0.000586745	0.020179	-0.25508	CNAG_03142	hypothetical protein
-0.547941	5.01471	-4.18804	0.000592903	0.0202614	-0.265118	CNAG_12771	hypothetical RNA
0.707556	6.89822	4.18674	0.000594589	0.0202614	-0.267847	CNAG_01600	ribosome assembly protein RRB1
1.27692	8.41317	4.18511	0.000596709	0.0202614	-0.27127	CNAG_00686	hypothetical protein
0.81957	5.90956	4.18323	0.000599167	0.0202614	-0.275222	CNAG_03232	lactamase
-0.886452	4.60193	-4.1758	0.00060896	0.0205067	-0.290809	CNAG_06863	hypothetical protein
1.08155	6.3959	4.16645	0.000621508	0.0208116	-0.310415	CNAG_00773	hypothetical protein
-0.742866	4.75496	-4.16521	0.000623195	0.0208116	-0.313021	CNAG_02405	hypothetical protein
0.818011	8.10146	4.16334	0.000625737	0.0208116	-0.316935	CNAG_07362	nucleolin
-0.563279	6.27026	-4.16048	0.000629658	0.0208561	-0.322939	CNAG_12222	hypothetical RNA
-1.05136	5.34207	-4.14766	0.000647535	0.0213607	-0.349848	CNAG_12392	hypothetical RNA
0.798006	7.84942	4.14264	0.000654672	0.0214484	-0.360384	CNAG_03638	heterokaryon incompatibility protein HET-C
0.598514	6.87441	4.14206	0.0006555	0.0214484	-0.361597	CNAG_02202	adenylylsulfate kinase
1.37743	10.2651	4.13388	0.000667318	0.0216477	-0.37877	CNAG_03347	ATP-dependent Clp protease ATP-binding subunit ClpB
0.67058	4.74296	4.13354	0.000667817	0.0216477	-0.379488	CNAG_02217	chitin synthase
1.13493	9.90589	4.13134	0.000671033	0.0216477	-0.384105	CNAG_07373	carbamoyl-phosphate synthase, large subunit
-1.87759	3.92988	-4.12878	0.00067479	0.0216477	-0.38947	CNAG_03398	solute carrier family 39 (zinc transporter), member 1/2/3
1.69263	5.74203	4.12865	0.000674983	0.0216477	-0.389745	CNAG_04903	hypothetical protein
0.737755	7.61402	4.12505	0.000680308	0.0217038	-0.397296	CNAG_05144	carbonic anhydrase
1.78328	6.39174	4.12204	0.000684807	0.0217038	-0.403629	CNAG_03713	efflux protein EncT
1.78328	6.39174	4.12204	0.000684807	0.0217038	-0.403629	CNAG_03713	efflux protein EncT, variant
0.562412	8.08456	4.12132	0.000685879	0.0217038	-0.405133	CNAG_06336	glucan 1,3-beta-glucosidase
-0.496146	6.68383	-4.11865	0.000689889	0.0217038	-0.410734	CNAG_07977	hypothetical protein
1.11579	8.15731	4.11847	0.000690161	0.0217038	-0.411113	CNAG_04402	splicing factor U2AF 35 kDa subunit
-0.596813	4.27856	-4.11662	0.000692964	0.0217075	-0.415006	CNAG_00251	hypothetical protein
0.834661	6.78356	4.10636	0.000708672	0.0220331	-0.436543	CNAG_02299	hypothetical protein
-1.01513	4.39423	-4.10564	0.000709787	0.0220331	-0.438053	CNAG_13140	hypothetical RNA
-0.664043	5.25777	-4.10451	0.000711535	0.0220331	-0.440417	CNAG_06853	hypothetical protein
-0.664043	5.25777	-4.10451	0.000711535	0.0220331	-0.440417	CNAG_06853	hypothetical protein, variant 1
-0.664043	5.25777	-4.10451	0.000711535	0.0220331	-0.440417	CNAG_06853	hypothetical protein, variant 2
0.740684	5.71933	4.10137	0.000716438	0.0221002	-0.447013	CNAG_02692	nitroreductase
0.950393	11.3558	4.09913	0.000719947	0.022124	-0.451707	CNAG_05199	chaperone DnaK
0.690046	6.72223	4.0974	0.000722687	0.0221241	-0.455356	CNAG_06535	ribosome biogenesis protein UTP30
1.11361	8.49616	4.09311	0.000729487	0.022248	-0.464352	CNAG_00104	elongation factor 3
0.544647	7.45021	4.08894	0.000736171	0.0223674	-0.473114	CNAG_03405	hypothetical protein
0.563971	7.39848	4.08628	0.000740458	0.0224134	-0.478691	CNAG_01609	cystathionine gamma-synthase
-0.764617	5.18094	-4.07834	0.000753422	0.0227207	-0.495362	CNAG_05116	DNA polymerase mu subunit
0.746213	9.33094	4.07449	0.000759787	0.0228275	-0.503443	CNAG_07538	calcium/proton exchanger
0.788685	6.03647	4.07192	0.000764066	0.022871	-0.508836	CNAG_07547	hypothetical protein
0.802778	8.10297	4.06867	0.000769524	0.0229494	-0.515672	CNAG_00993	ubiquinone biosynthesis monooxygenase Coq7
0.596962	6.67437	4.05484	0.000793144	0.0235669	-0.544704	CNAG_05719	hypothetical protein
0.717127	6.9365	4.03647	0.000825664	0.0242814	-0.583285	CNAG_05032	hypothetical protein
-1.13904	7.38997	-4.0357	0.000827061	0.0242814	-0.584908	CNAG_03465	laccase
0.656296	5.4933	4.03518	0.000828004	0.0242814	-0.586002	CNAG_03159	cytoplasmic protein
1.14957	9.17743	4.03451	0.000829208	0.0242814	-0.587397	CNAG_01696	chaperone DnaJ
1.14957	9.17743	4.03451	0.000829208	0.0242814	-0.587397	CNAG_01696	chaperone DnaJ, variant
0.54373	5.3191	4.02387	0.000848737	0.0247635	-0.609743	CNAG_00472	hypothetical protein
1.56231	10.8917	4.02158	0.000853016	0.0247988	-0.614571	CNAG_02701	hypothetical protein
1.09021	8.81272	4.01334	0.000868533	0.0251233	-0.631873	CNAG_02990	nuclear protein
0.672661	7.28121	4.01236	0.000870395	0.0251233	-0.633929	CNAG_02825	argininosuccinate lyase
0.693308	8.43732	4.00687	0.000880923	0.0253367	-0.645468	CNAG_00520	hypothetical protein
0.68965	8.02126	3.99763	0.000898917	0.0257087	-0.664872	CNAG_03061	multiple drug resistance protein
0.660496	5.89408	3.9955	0.000903105	0.0257087	-0.669333	CNAG_00613	cytosine deaminase
1.57794	3.36748	3.99535	0.0009034	0.0257087	-0.669646	CNAG_02899	hypothetical protein
0.803496	8.91992	3.99307	0.000907932	0.025747	-0.674448	CNAG_02338	cellular nucleic acid-binding protein
0.915657	8.12557	3.98946	0.000915131	0.0258605	-0.682026	CNAG_04698	cytoplasmic protein
1.07375	6.49144	3.96902	0.00095702	0.0269499	-0.724965	CNAG_01163	DNA repair and recombination protein RAD54-like protein
0.551985	8.24709	3.96083	0.000974324	0.027342	-0.742154	CNAG_06906	translation initiation factor 4B
-0.727855	4.3412	-3.95106	0.000995391	0.0278365	-0.762671	CNAG_02479	monosaccharide transporter
0.452846	6.19197	3.94845	0.00100111	0.0278998	-0.768161	CNAG_04236	pyridoxal phosphate phosphatase phospho2
-0.58753	7.68857	-3.94217	0.00101497	0.0281658	-0.781348	CNAG_03412	chitinase
1.5888	7.90668	3.94098	0.00101762	0.0281658	-0.783854	CNAG_03492	hypothetical protein
0.554551	8.34921	3.93436	0.00103248	0.0284796	-0.797754	CNAG_05826	translation elongation factor Tu
-0.551785	5.59149	-3.93156	0.00103883	0.0285571	-0.803629	CNAG_04620	hypothetical protein
-0.850183	3.86852	-3.91003	0.00108898	0.0297544	-0.848834	CNAG_05941	hypothetical protein
0.721786	5.2065	3.90972	0.00108974	0.0297544	-0.849502	CNAG_03712	hypothetical protein
0.660444	9.45961	3.90771	0.00109455	0.0297708	-0.853721	CNAG_04032	AFG3 family protein
0.638474	6.16401	3.90639	0.00109771	0.0297708	-0.856486	CNAG_07572	elongator complex protein 3
0.614582	9.17223	3.90005	0.00111308	0.0300004	-0.869807	CNAG_06112	carbamoyl-phosphate synthase arginine-specific large chain
0.646929	6.68519	3.89983	0.0011136	0.0300004	-0.870259	CNAG_02546	transferase
-0.694511	4.95046	-3.89356	0.00112899	0.0302173	-0.883416	CNAG_05808	syntaxin 18
-0.507367	4.95253	-3.89351	0.00112913	0.0302173	-0.883531	CNAG_02965	hypothetical protein
1.02261	5.61099	3.88541	0.00114936	0.0306571	-0.900546	CNAG_00762	diphthamide biosynthesis protein 1
0.712229	5.73709	3.87949	0.00116436	0.0309232	-0.912973	CNAG_04395	protein BFR2
0.531835	5.83988	3.87846	0.00116699	0.0309232	-0.91513	CNAG_05509	imidazoleglycerol-phosphate dehydratase
-0.933689	5.66408	-3.8724	0.00118259	0.0311273	-0.927855	CNAG_12026	hypothetical RNA
0.807794	7.78072	3.87135	0.0011853	0.0311273	-0.930048	CNAG_04039	iron sulfur cluster assembly protein 2, mitochondrial
0.568541	5.89004	3.86803	0.00119397	0.0311273	-0.937034	CNAG_00647	hypothetical protein
0.594856	7.27244	3.86425	0.00120389	0.0311273	-0.94496	CNAG_00286	hypothetical protein
-0.790519	3.15604	-3.86394	0.00120471	0.0311273	-0.945614	CNAG_12334	hypothetical RNA
0.483023	6.47826	3.86383	0.00120501	0.0311273	-0.94585	CNAG_00194	hypothetical protein
0.586276	6.85202	3.86299	0.00120723	0.0311273	-0.947615	CNAG_04628	translation initiation factor 6
0.480299	7.65453	3.86255	0.00120839	0.0311273	-0.948529	CNAG_01770	MRS7 family protein
0.641379	6.30886	3.86219	0.00120935	0.0311273	-0.949294	CNAG_03182	U4/U6.U5 tri-snRNP-associated protein 3
0.580657	8.43604	3.86056	0.00121366	0.0311392	-0.952704	CNAG_01158	branchpoint-bridging protein
0.482398	7.92346	3.85401	0.00123123	0.0314242	-0.966465	CNAG_01526	cleavage and polyadenylation specificity factor subunit 4
0.730579	4.00487	3.85352	0.00123255	0.0314242	-0.967495	CNAG_06319	hypothetical protein
0.591656	8.19052	3.84282	0.00126178	0.0319996	-0.98994	CNAG_00700	phosphoribosylaminoimidazolecarboxamide formyltransferase/IMP cyclohydrolase
-1.0042	6.29691	-3.84161	0.00126513	0.0319996	-0.99248	CNAG_00164	hypothetical protein
0.813418	7.81092	3.84094	0.001267	0.0319996	-0.993892	CNAG_06370	branched-chain amino acid aminotransferase
0.654374	7.01096	3.83786	0.00127558	0.0320086	-1.00036	CNAG_06076	cytoplasmic protein
0.553668	9.82005	3.83687	0.00127836	0.0320086	-1.00244	CNAG_04441	polyadenylate-binding protein, cytoplasmic and nuclear
-0.509409	7.73803	-3.83636	0.00127977	0.0320086	-1.0035	CNAG_06690	hypothetical protein
-0.759017	4.02998	-3.8346	0.00128471	0.0320086	-1.00718	CNAG_03600	ATP-binding cassette, subfamily B (MDR/TAP), member 1
0.848783	11.3617	3.83268	0.00129013	0.0320086	-1.01122	CNAG_06208	heat shock 70kDa protein 4
0.665691	9.10104	3.83104	0.00129478	0.0320086	-1.01466	CNAG_06688	mitofusin
0.746592	7.27296	3.83018	0.00129724	0.0320086	-1.01648	CNAG_03669	hypothetical protein
1.00187	7.29436	3.82799	0.00130348	0.0320086	-1.02107	CNAG_01753	hypothetical protein
1.00187	7.29436	3.82799	0.00130348	0.0320086	-1.02107	CNAG_01753	hypothetical protein, variant
0.543975	6.90731	3.8276	0.00130459	0.0320086	-1.02189	CNAG_05140	methylenetetrahydrofolate reductase
1.23295	8.48745	3.82677	0.00130696	0.0320086	-1.02363	CNAG_06453	benzodiazapine receptor
0.817821	6.24819	3.82284	0.00131827	0.0321396	-1.03188	CNAG_07957	WD repeat and SOF domain-containing protein 1
0.69974	5.76405	3.82215	0.00132026	0.0321396	-1.03332	CNAG_02351	hypothetical protein
0.562879	7.55507	3.81365	0.00134508	0.0325641	-1.05115	CNAG_00719	ribosome biogenesis ATPase
-0.598754	4.20026	-3.81342	0.00134576	0.0325641	-1.05163	CNAG_06912	hypothetical protein, variant
-0.598754	4.20026	-3.81342	0.00134576	0.0325641	-1.05163	CNAG_06912	hypothetical protein
1.24495	3.19314	3.80575	0.00136857	0.0330173	-1.06772	CNAG_00080	hypothetical protein
0.706943	9.10329	3.79685	0.00139555	0.033568	-1.0864	CNAG_06578	hypothetical protein
1.13918	5.74192	3.79315	0.00140689	0.0337403	-1.09415	CNAG_00166	ATP-dependent RNA helicase DBP8
0.721554	6.82704	3.78664	0.00142713	0.0341244	-1.10781	CNAG_05401	hypothetical protein
0.77318	5.21034	3.78482	0.00143282	0.0341594	-1.11162	CNAG_00085	histone chaperone ASF1
0.511661	7.09264	3.7823	0.00144075	0.0342476	-1.11691	CNAG_03109	ubiquitin carboxyl-terminal hydrolase 14
-0.767835	5.12476	-3.77871	0.00145215	0.0344117	-1.12444	CNAG_03548	hypothetical protein
1.03663	6.8771	3.77745	0.00145618	0.0344117	-1.12709	CNAG_06379	N-acetyltransferase 10
-0.797377	4.06622	-3.76932	0.00148234	0.034928	-1.14413	CNAG_02592	thioredoxin reductase GliT
0.758044	6.6565	3.76532	0.00149541	0.0349964	-1.15253	CNAG_05548	hypothetical protein
0.577782	5.54134	3.76458	0.00149782	0.0349964	-1.15407	CNAG_12901	hypothetical RNA
0.729073	6.23008	3.76446	0.00149824	0.0349964	-1.15433	CNAG_07657	U3 small nucleolar RNA-associated protein 19
0.918868	5.78924	3.76224	0.00150552	0.0350652	-1.15897	CNAG_12498	hypothetical RNA
0.577137	6.92967	3.75821	0.0015189	0.0352751	-1.16743	CNAG_01385	hypothetical protein
0.485486	6.00729	3.75481	0.00153025	0.0353491	-1.17455	CNAG_06918	hypothetical protein
-0.611937	5.18665	-3.75464	0.00153083	0.0353491	-1.17492	CNAG_03545	hypothetical protein
-0.611937	5.18665	-3.75464	0.00153083	0.0353491	-1.17492	CNAG_03545	hypothetical protein, variant 1
-0.611937	5.18665	-3.75464	0.00153083	0.0353491	-1.17492	CNAG_03545	hypothetical protein, variant 2
-0.823685	7.66389	-3.75288	0.00153674	0.0353845	-1.1786	CNAG_03204	hypothetical protein
-1.08719	2.48721	-3.74832	0.00155216	0.0356379	-1.18815	CNAG_04140	hypothetical protein
-0.659833	5.28766	-3.74419	0.00156628	0.0358603	-1.19681	CNAG_07774	hypothetical protein
-1.21188	6.90782	-3.73976	0.00158156	0.0360123	-1.20609	CNAG_05867	L-fucose transporter
0.6895	8.03479	3.73968	0.00158183	0.0360123	-1.20626	CNAG_04130	hypothetical protein
0.495028	6.38048	3.73214	0.00160822	0.0364568	-1.22207	CNAG_04276	cytosine-purine permease
0.525454	6.96499	3.73153	0.00161038	0.0364568	-1.22335	CNAG_00462	electron-transferring-flavoprotein dehydrogenase
0.879174	5.27402	3.7297	0.00161685	0.036501	-1.22719	CNAG_05608	hypothetical protein
0.526081	7.78759	3.72494	0.0016338	0.0367486	-1.23716	CNAG_00754	ATP-binding cassette, sub-family E, member 1
-0.737515	7.65271	-3.72407	0.00163691	0.0367486	-1.23897	CNAG_01551	hypothetical protein
0.62544	5.99371	3.72216	0.00164379	0.0367494	-1.24298	CNAG_06334	hypothetical protein
0.541866	6.56876	3.72153	0.00164604	0.0367494	-1.24429	CNAG_01021	ATP phosphoribosyltransferase
0.675814	7.06528	3.71782	0.00165948	0.0369473	-1.25206	CNAG_00874	multisite-specific tRNA:(cytosine-C5)-methyltransferase
1.14944	2.81285	3.71167	0.00168203	0.0373465	-1.26496	CNAG_12616	hypothetical RNA
1.92199	1.03883	3.7065	0.00170118	0.0376684	-1.27578	CNAG_12512	hypothetical RNA
0.67986	6.59521	3.70261	0.00171576	0.0378872	-1.28393	CNAG_05125	diphosphomevalonate decarboxylase
-0.57204	5.31762	-3.70135	0.00172047	0.0378878	-1.28655	CNAG_01826	transcription initiation factor TFIIH subunit 1
0.444782	6.82127	3.69635	0.00173944	0.0381485	-1.29703	CNAG_05198	DNA repair protein RAD7
-0.506098	5.36533	-3.69575	0.00174175	0.0381485	-1.29829	CNAG_05421	hypothetical protein
1.08199	8.97427	3.6836	0.00178872	0.0390715	-1.32372	CNAG_03281	glycine-rich RNA binding protein, variant 2
1.08199	8.97427	3.6836	0.00178872	0.0390715	-1.32372	CNAG_03281	glycine-rich RNA binding protein, variant 1
1.08199	8.97427	3.6836	0.00178872	0.0390715	-1.32372	CNAG_03281	glycine-rich RNA binding protein
1.08236	4.51842	3.6802	0.00180213	0.0392583	-1.33085	CNAG_07797	transcriptional regulator, variant
1.08236	4.51842	3.6802	0.00180213	0.0392583	-1.33085	CNAG_07797	transcriptional regulator
-0.645539	5.28183	-3.67736	0.00181338	0.0393971	-1.33679	CNAG_04614	hypothetical protein
0.517624	5.69992	3.66571	0.00186027	0.0402554	-1.36117	CNAG_03897	protein BCP1
-0.769998	2.91956	-3.66508	0.00186284	0.0402554	-1.36249	CNAG_06504	hypothetical protein
1.12255	6.36972	3.66268	0.00187264	0.0403591	-1.3675	CNAG_00764	ATP-dependent RNA helicase DBP4
0.46734	6.93078	3.65965	0.00188511	0.0405198	-1.37384	CNAG_02336	hypothetical protein
-0.470256	7.19558	-3.65778	0.00189287	0.0405788	-1.37776	CNAG_03664	high-affinity nickel-transporter
0.823727	7.59484	3.65605	0.00190005	0.0406249	-1.38137	CNAG_06611	DNA-directed RNA polymerase I subunit RPA2
-0.650322	6.40351	-3.65121	0.00192031	0.0409052	-1.3915	CNAG_07541	proteasome assembly chaperone 2
-0.478899	6.14009	-3.64993	0.00192568	0.0409052	-1.39417	CNAG_03708	signal recognition particle subunit SRP72
0.449174	6.99038	3.6493	0.00192834	0.0409052	-1.39548	CNAG_06824	hypothetical protein
-0.725577	2.51315	-3.64607	0.00194206	0.0410882	-1.40225	CNAG_12474	hypothetical RNA
0.458689	9.60448	3.64193	0.00195976	0.0413546	-1.41091	CNAG_04601	glycine hydroxymethyltransferase
-0.758709	5.39442	-3.63708	0.00198068	0.0415924	-1.42104	CNAG_12798	hypothetical RNA
-0.630562	6.96077	-3.63693	0.00198133	0.0415924	-1.42135	CNAG_03247	sterol 3beta-glucosyltransferase
-0.630562	6.96077	-3.63693	0.00198133	0.0415924	-1.42135	CNAG_03247	sterol 3beta-glucosyltransferase, variant
1.37067	8.49972	3.63558	0.0019872	0.0416077	-1.42418	CNAG_00809	ATP-dependent RNA helicase ded1
-0.609667	5.46308	-3.63228	0.00200161	0.0417142	-1.43107	CNAG_04970	hypothetical protein, variant 1
-0.609667	5.46308	-3.63228	0.00200161	0.0417142	-1.43107	CNAG_04970	hypothetical protein
-0.609667	5.46308	-3.63228	0.00200161	0.0417142	-1.43107	CNAG_04970	hypothetical protein, variant 2
-1.03088	6.06439	-3.63205	0.00200261	0.0417142	-1.43155	CNAG_06777	fructosyl amino acid oxidase
1.15636	9.70153	3.62671	0.00202618	0.0420967	-1.44272	CNAG_01737	methylsterol monooxygenase
-0.57669	5.38728	-3.62281	0.00204358	0.0423492	-1.45087	CNAG_01127	hypothetical protein
1.04696	6.34171	3.61992	0.00205656	0.0425092	-1.45691	CNAG_04119	rho guanyl-nucleotide exchange factor
0.476267	7.44024	3.61795	0.00206544	0.0425262	-1.46103	CNAG_03863	protein arginine N-methyltransferase 1, variant
0.476267	7.44024	3.61795	0.00206544	0.0425262	-1.46103	CNAG_03863	protein arginine N-methyltransferase 1
0.963199	9.83397	3.61741	0.0020679	0.0425262	-1.46216	CNAG_06106	chaperone regulator
1.01995	7.70513	3.6144	0.00208157	0.042527	-1.46845	CNAG_03389	alpha-ketoglutarate catabolism dioxygenase
0.707967	8.68819	3.61436	0.00208176	0.042527	-1.46853	CNAG_04485	long-chain acyl-CoA synthetase
0.735145	7.53424	3.61354	0.00208551	0.042527	-1.47025	CNAG_04580	RNA helicase
0.735145	7.53424	3.61354	0.00208551	0.042527	-1.47025	CNAG_04580	RNA helicase, variant
-0.800691	2.49041	-3.61278	0.00208899	0.042527	-1.47184	CNAG_04102	hypothetical protein
0.478652	6.20033	3.61111	0.00209662	0.042575	-1.47532	CNAG_05678	membrane protein
0.982832	7.05405	3.60346	0.00213206	0.0430843	-1.4913	CNAG_00093	hypothetical protein
0.53384	6.54841	3.6034	0.00213236	0.0430843	-1.49144	CNAG_02985	nuclear mRNA splicing protein
0.794762	7.83576	3.59885	0.00215368	0.0432793	-1.50092	CNAG_05889	hypothetical protein
0.445006	8.24117	3.59836	0.00215603	0.0432793	-1.50197	CNAG_01018	histone-lysine N-methyltransferase Su(var)3-9
0.796391	2.68421	3.59742	0.00216047	0.0432793	-1.50393	CNAG_05345	amino acid transporter
0.764951	4.94482	3.59563	0.00216892	0.0432793	-1.50765	CNAG_00847	hypothetical protein
-0.668024	4.46804	-3.59531	0.00217047	0.0432793	-1.50833	CNAG_03685	hypothetical protein
0.95556	7.24856	3.59439	0.00217482	0.0432793	-1.51024	CNAG_04370	U3 small nucleolar RNA-associated protein 10
-0.449903	6.27253	-3.59341	0.00217949	0.0432793	-1.51229	CNAG_05307	beta-catenin-like protein 1
0.863227	8.47649	3.58199	0.00223471	0.0442033	-1.53614	CNAG_01185	hsp70-like protein
0.600327	6.72353	3.58087	0.00224017	0.0442033	-1.53847	CNAG_03289	methionine aminopeptidase, type II
-0.379377	6.66291	-3.57949	0.00224695	0.0442033	-1.54135	CNAG_02088	hypothetical protein
0.567261	7.02912	3.5793	0.0022479	0.0442033	-1.54175	CNAG_06273	hypothetical protein
0.94046	7.50419	3.57214	0.00228341	0.0447631	-1.55669	CNAG_06829	squalene monooxygenase
-0.875393	2.48582	-3.57134	0.00228745	0.0447631	-1.55837	CNAG_05259	hypothetical protein, variant
-0.875393	2.48582	-3.57134	0.00228745	0.0447631	-1.55837	CNAG_05259	hypothetical protein
0.819003	6.95546	3.56936	0.00229738	0.0448488	-1.5625	CNAG_03385	g1/s-specific cyclin pcl1
-0.586883	4.65024	-3.56727	0.0023079	0.0449456	-1.56686	CNAG_12981	hypothetical RNA
-0.998385	9.05338	-3.56379	0.00232554	0.0451803	-1.57411	CNAG_06917	thiol-specific antioxidant protein 3
0.707946	6.87317	3.56029	0.00234344	0.0454189	-1.58142	CNAG_04635	endopeptidase
0.789328	6.56842	3.55786	0.00235592	0.0455516	-1.58648	CNAG_03059	hypothetical protein
0.516037	6.67896	3.5567	0.0023619	0.0455582	-1.5889	CNAG_01017	E3 ubiquitin-protein ligase SHPRH
0.516037	6.67896	3.5567	0.0023619	0.0455582	-1.5889	CNAG_01017	E3 ubiquitin-protein ligase SHPRH, variant
-0.515259	5.98539	-3.54898	0.0024022	0.0462083	-1.60501	CNAG_00182	retrograde transporter
-0.515259	5.98539	-3.54898	0.0024022	0.0462083	-1.60501	CNAG_00182	retrograde transporter, variant
-0.490117	6.33209	-3.54758	0.00240954	0.0462083	-1.60792	CNAG_05931	protein BTN1
0.960935	9.73273	3.54697	0.00241276	0.0462083	-1.60919	CNAG_04630	hypothetical protein
0.998343	9.31472	3.53797	0.00246074	0.0469821	-1.62795	CNAG_00776	immunoreactive mannoprotein MP88
-0.60232	5.29067	-3.53642	0.00246915	0.0469821	-1.6312	CNAG_03361	hypothetical protein
-0.410298	6.81008	-3.53615	0.0024706	0.0469821	-1.63176	CNAG_07712	NAD-dependent histone deacetylase SIR2
0.692215	7.38016	3.53169	0.00249483	0.0473316	-1.64105	CNAG_06623	inositol oxygenase
0.821867	7.19741	3.52791	0.00251556	0.047613	-1.64893	CNAG_02064	TATA-box-binding protein-associated factor
0.828147	6.73842	3.52519	0.00253057	0.0477853	-1.6546	CNAG_02502	ATP-dependent RNA helicase DBP3
0.574198	6.11426	3.52103	0.0025537	0.0481096	-1.66326	CNAG_03789	mRNA turnover protein 4
-0.531844	7.31301	-3.51827	0.00256914	0.0482878	-1.66899	CNAG_00678	urease accessory protein UreG
-0.515315	4.70985	-3.51667	0.00257817	0.0483452	-1.67234	CNAG_07579	cytoplasmic protein
0.515571	6.29355	3.51545	0.00258506	0.0483622	-1.67488	CNAG_04958	ubiquitin fusion degradation protein 1
-0.450543	6.32828	-3.51011	0.00261543	0.0488173	-1.68599	CNAG_03610	mRNA guanylyltransferase
0.589798	5.76799	3.50834	0.00262557	0.0488937	-1.68968	CNAG_05711	hypothetical protein
-0.720679	3.66199	-3.50562	0.00264125	0.0490441	-1.69534	CNAG_12358	hypothetical RNA
0.548878	6.46245	3.50461	0.00264707	0.0490441	-1.69744	CNAG_02508	hypothetical protein
1.06238	7.58834	3.502	0.00266223	0.0490441	-1.70288	CNAG_00814	hypothetical protein
-1.10275	6.97846	-3.50083	0.00266906	0.0490441	-1.70531	CNAG_05868	glutamate-1-semialdehyde 2,1-aminomutase
0.501303	6.26646	3.49949	0.0026769	0.0490441	-1.7081	CNAG_12659	hypothetical RNA
0.486667	5.92243	3.49889	0.00268041	0.0490441	-1.70935	CNAG_03634	DNA-directed RNA polymerase I subunit RPA49
0.603847	6.5264	3.49758	0.00268809	0.0490441	-1.71208	CNAG_02378	H/ACA ribonucleoprotein complex subunit 2
0.602982	6.5438	3.49748	0.00268868	0.0490441	-1.71228	CNAG_05724	hypothetical protein
0.536735	6.38566	3.49679	0.00269275	0.0490441	-1.71372	CNAG_07324	hypothetical protein
-0.756537	5.03662	-3.49652	0.00269433	0.0490441	-1.71428	CNAG_06035	alcohol dehydrogenase
-0.574997	5.13355	-3.49416	0.0027083	0.0491606	-1.7192	CNAG_03499	twin-arginine translocation pathway signal peptide
1.21754	11.3658	3.49285	0.00271606	0.0491606	-1.72192	CNAG_01750	hsp72-like protein
0.504575	6.74127	3.49236	0.00271898	0.0491606	-1.72294	CNAG_02890	hypothetical protein
0.573909	3.80438	3.48884	0.00273998	0.0494298	-1.73027	CNAG_04337	cation diffusion facilitator
0.632921	6.38737	3.48309	0.00277462	0.0499432	-1.74222	CNAG_02764	ATP-binding cassette, subfamily D (ALD), peroxisomal long-chain fatty acid import protein
1.0978	2.79305	3.47629	0.00281622	0.0504939	-1.75637	CNAG_13145	hypothetical RNA
